# Supplementary material for: Weight Categories, Trajectories, Eating Behavior, and Metabolic Consequences during Pregnancy and Postpartum in Women with GDM
Source: Nutrients. 2024 Feb 18;16(4):560. doi: 10.3390/nu16040560 (PMC10892465; doi:10.3390/nu16040560)
Supplement: Supplementary file 1 [file nutrients-16-00560-s001.zip]

Archive with 1 entries (1 files):
- nutrients-2868197-Supplementary Materials.pdf
